# Supplementary material for: Relationship between Preoperative Nutritional Status and Clinical Outcomes in Patients with Head and Neck Cancer
Source: Nutrients. 2022 Dec 15;14(24):5331. doi: 10.3390/nu14245331 (PMC9782741; doi:10.3390/nu14245331)
Supplement: Supplementary file 1 [file nutrients-14-05331-s001.zip]

Archive with 1 entries (1 files):
- nutrients-2056685-supplementary.pdf
